# Supplementary material for: 5,5′-Diphenyl-2,2′-[butane-1,4-diylbis(sulfanedi­yl)]bis­(1,3,4-oxadiazole)
Source: Acta Crystallogr Sect E Struct Rep Online. 2010 Oct 23;66(Pt 11):o2931. doi: 10.1107/S1600536810042315 (PMC3009329; doi:10.1107/S1600536810042315)
Supplement: Supplementary file 2 [file e-66-o2931-Isup2.hkl]

# 
# h,k,l, Fc-squared, Fo-squared, sigma(Fo-squared) and status flag 
# 
data_I 
_shelx_title ' shelxl in P2(1)/c' 
_shelx_refln_list_code          4 
_shelx_F_calc_maximum       99.90 
_exptl_crystal_F_000       428.00 
_reflns_d_resolution_high  0.8404 
 
loop_ 
 _symmetry_equiv_pos_as_xyz 
 'x, y, z' 
 '-x, y+1/2, -z+1/2' 
 '-x, -y, -z' 
 'x, -y-1/2, z-1/2' 
 
_cell_length_a    12.2017 
_cell_length_b     5.9317 
_cell_length_c    13.5178 
_cell_angle_alpha  90.000 
_cell_angle_beta  104.038 
_cell_angle_gamma  90.000 
 
_shelx_F_squared_multiplier     1.000 
 
loop_ 
 _refln_index_h 
 _refln_index_k 
 _refln_index_l 
 _refln_F_squared_calc 
 _refln_F_squared_meas 
 _refln_F_squared_sigma 
 _refln_observed_status 
   1   0   0      631.76      580.82     20.16 o 
   2   0   0      860.10      809.71     14.50 o 
   3   0   0     4267.20     4618.47    282.25 o 
   4   0   0      163.40      155.50      5.52 o 
   5   0   0       44.01       43.65      1.87 o 
   6   0   0      505.91      490.35     28.04 o 
   7   0   0       79.12       66.25      3.33 o 
   8   0   0     3797.25     3816.68    107.77 o 
   9   0   0      328.40      308.47     11.11 o 
  10   0   0      190.24      195.65     14.33 o 
  11   0   0        3.36        4.74      3.12 o 
  12   0   0      233.03      223.00     40.14 o 
  13   0   0      200.94      181.95     30.34 o 
  14   0   0      131.17      151.29     47.68 o 
   1   1   0       29.96       32.32      1.12 o 
   2   1   0     1235.32     1106.07     16.16 o 
   4   1   0     2820.80     2697.66     39.77 o 
   5   1   0      193.36      194.42      3.32 o 
   6   1   0        1.03        0.88      1.41 o 
   7   1   0       85.30       89.28      3.50 o 
   8   1   0       38.80       36.37      2.84 o 
   9   1   0       80.86       87.60      4.41 o 
  10   1   0       12.86       10.12      3.60 o 
  11   1   0      500.60      512.69     22.19 o 
  12   1   0      284.33      299.15     17.16 o 
  13   1   0        0.03        0.63      4.37 o 
   0   2   0      169.87      164.81      5.07 o 
   1   2   0       65.89       68.30      1.79 o 
   2   2   0     1816.08     1762.95     30.69 o 
   3   2   0      243.19      283.36      9.55 o 
   4   2   0      319.51      363.49      6.64 o 
   5   2   0        0.08        0.43      1.24 o 
   6   2   0       20.56       18.59      3.54 o 
   7   2   0      196.47      210.43      7.38 o 
   8   2   0       39.35       41.87      5.30 o 
   9   2   0       19.83       13.87      4.62 o 
  10   2   0      177.83      169.33      9.53 o 
  11   2   0       28.64       24.28      9.30 o 
  12   2   0       12.10        8.24      3.81 o 
  13   2   0       13.78       10.77      7.29 o 
   1   3   0      296.00      280.90      4.82 o 
   2   3   0        6.39        3.73      1.85 o 
   3   3   0      559.41      580.79     11.25 o 
   4   3   0      301.40      281.06     18.73 o 
   5   3   0      427.78      445.58     14.77 o 
   6   3   0       86.35       97.72      6.10 o 
   7   3   0      571.35      604.98     19.28 o 
   8   3   0       15.54        7.40      4.08 o 
   9   3   0      560.03      602.35     31.88 o 
  10   3   0        7.26        5.43      2.96 o 
  11   3   0       46.48       42.10     19.83 o 
  12   3   0      171.50      183.17     15.36 o 
   0   4   0      794.94      916.93     40.38 o 
   1   4   0       78.42       77.37      5.27 o 
   2   4   0       10.73       16.62      2.98 o 
   3   4   0      105.71       96.60      5.15 o 
   4   4   0      240.97      258.48     12.46 o 
   5   4   0      371.10      326.06     26.19 o 
   6   4   0      210.51      229.85     17.10 o 
   7   4   0       30.08       17.95      8.14 o 
   8   4   0       82.30      117.57     12.32 o 
   9   4   0      119.53      144.51     10.77 o 
  10   4   0      185.37      198.73     22.82 o 
  11   4   0        2.07        1.66      3.25 o 
   1   5   0      238.46      254.31     12.04 o 
   2   5   0      114.03      107.94     19.99 o 
   3   5   0       88.07       75.01      9.31 o 
   4   5   0      262.45      275.59     15.77 o 
   5   5   0       96.42       87.32     22.22 o 
   6   5   0        4.55        1.65      4.04 o 
   7   5   0       60.58       49.57     18.37 o 
   8   5   0        7.85        5.59      4.69 o 
   9   5   0       24.92       13.55      6.40 o 
   0   6   0     1458.40     1649.83    139.86 o 
   1   6   0      269.84      277.36     19.61 o 
   2   6   0      159.04      160.77     13.17 o 
   3   6   0        8.34        5.20      5.46 o 
   4   6   0        9.05        8.52      5.00 o 
   5   6   0       12.48        6.09      5.71 o 
   6   6   0       36.96       35.55     12.84 o 
   7   6   0       78.38       79.53     25.43 o 
   1   7   0        2.22        2.40      3.41 o 
 -14   1   1       47.60       36.87     21.52 o 
 -13   1   1       43.00       39.09     15.67 o 
 -12   1   1       94.80      102.89     26.20 o 
 -11   1   1      243.04      184.44     46.82 o 
 -10   1   1      110.35      105.25      4.38 o 
  -9   1   1       21.37       17.91      3.25 o 
  -8   1   1      212.45      207.75      6.44 o 
  -7   1   1     1046.80      958.32     28.63 o 
  -6   1   1     3370.28     3322.39     46.39 o 
  -5   1   1      649.73      599.89     15.24 o 
  -4   1   1      176.28      187.65      3.46 o 
  -2   1   1      603.74      528.77     12.49 o 
  -1   1   1       95.83      105.54      2.48 o 
   0   1   1      157.20      142.96      2.04 o 
   1   1   1      287.65      274.88      8.37 o 
   2   1   1     1224.82     1066.51     22.67 o 
   3   1   1      716.43      636.03     16.86 o 
   4   1   1      453.02      499.91      7.31 o 
   5   1   1      888.85      902.94     11.39 o 
   6   1   1        2.33        2.02      1.21 o 
   7   1   1      609.53      680.76     20.40 o 
   8   1   1      275.36      272.29     10.20 o 
   9   1   1      331.53      341.27     11.37 o 
  10   1   1      667.18      754.76     30.38 o 
  11   1   1      595.79      633.63     26.45 o 
  12   1   1       70.49       68.81     17.64 o 
  13   1   1        0.01        2.84      4.08 o 
 -13   2   1      268.92      239.10     35.44 o 
 -12   2   1        4.17        2.73      2.43 o 
 -11   2   1        2.12        4.35      2.61 o 
 -10   2   1      791.61      800.16     32.93 o 
  -9   2   1      539.69      562.16     19.44 o 
  -8   2   1       68.22       58.79      5.19 o 
  -7   2   1       78.42       74.01      4.24 o 
  -6   2   1     2163.73     2235.21     38.06 o 
  -5   2   1      379.36      363.47     12.56 o 
  -4   2   1     1615.20     1637.67     27.11 o 
  -3   2   1     1340.20     1250.05     13.49 o 
  -2   2   1     1504.06     1336.54     32.42 o 
  -1   2   1       86.49       85.32      1.62 o 
   0   2   1      915.76      838.12      8.11 o 
   1   2   1      140.93      138.10      2.83 o 
   2   2   1     1150.75     1197.22     21.24 o 
   3   2   1      289.96      292.50      5.50 o 
   4   2   1     2122.47     2177.50     49.35 o 
   5   2   1     1246.89     1125.68     18.06 o 
   6   2   1      366.44      376.87      7.43 o 
   7   2   1      652.26      640.44     20.10 o 
   8   2   1      604.04      595.08     20.35 o 
   9   2   1        0.25        1.09      2.23 o 
  10   2   1        0.09        0.84      1.92 o 
  11   2   1        1.75        2.82      1.70 o 
  12   2   1        1.40        3.39      2.72 o 
  13   2   1      223.76      246.67     17.79 o 
 -12   3   1       39.45       35.16     16.81 o 
 -11   3   1      142.67      151.20     14.69 o 
 -10   3   1       84.37       31.76     18.24 o 
  -9   3   1       40.80       39.88     14.70 o 
  -8   3   1      435.31      444.16     25.90 o 
  -7   3   1      440.18      466.02     13.92 o 
  -6   3   1       97.84       95.80      5.73 o 
  -5   3   1      353.23      376.17     15.10 o 
  -4   3   1        4.52        6.88      3.66 o 
  -3   3   1      283.81      359.29     24.07 o 
  -2   3   1        0.77        2.03      1.32 o 
   0   3   1       30.59       35.42      3.01 o 
   1   3   1      401.00      417.99     16.35 o 
   2   3   1      323.19      336.57     11.74 o 
   3   3   1      113.07      107.03      4.63 o 
   4   3   1      184.77      166.30      4.20 o 
   5   3   1       85.96       97.96      5.11 o 
   6   3   1        0.00        1.13      1.42 o 
   7   3   1        6.78        6.41      4.74 o 
   8   3   1      118.75      122.16      9.99 o 
   9   3   1       86.11       70.87     17.32 o 
  10   3   1       22.53       19.26      7.42 o 
  11   3   1       67.14       47.69     18.44 o 
  12   3   1       10.19       12.27      8.02 o 
 -11   4   1       81.68       71.68     32.12 o 
 -10   4   1       25.62       20.38      9.89 o 
  -9   4   1      177.03      170.08     17.30 o 
  -8   4   1       19.91       18.65      6.03 o 
  -7   4   1      142.74      127.86     14.08 o 
  -6   4   1      304.88      265.61     19.07 o 
  -5   4   1      683.06      695.06     48.62 o 
  -4   4   1       27.29       25.67      8.87 o 
  -3   4   1      152.02      170.71      7.15 o 
  -2   4   1      927.81      992.30     31.59 o 
  -1   4   1       37.08       31.04      3.29 o 
   0   4   1       74.87       93.75      5.72 o 
   1   4   1       66.48       64.40      4.84 o 
   2   4   1      400.00      404.59     12.70 o 
   3   4   1      659.40      712.97     20.94 o 
   4   4   1        4.99        1.88      2.82 o 
   5   4   1       29.59       29.02      2.51 o 
   6   4   1     1864.61     2075.33    102.97 o 
   7   4   1        5.30        5.19      2.89 o 
   8   4   1       33.62       47.59     14.21 o 
   9   4   1      337.91      347.77     21.21 o 
  10   4   1        6.47        2.55      2.42 o 
  11   4   1        0.38        3.47      5.03 o 
 -10   5   1       22.65       19.24     10.13 o 
  -9   5   1        2.08        2.00      4.37 o 
  -8   5   1      269.06      270.35     21.07 o 
  -7   5   1       42.00       41.88     15.69 o 
  -6   5   1      488.86      491.68     22.36 o 
  -5   5   1      339.12      302.46     32.31 o 
  -4   5   1        1.68        2.96      2.78 o 
  -3   5   1      747.79      804.09     33.85 o 
  -2   5   1      262.18      242.69     14.00 o 
  -1   5   1        0.56        1.82      1.57 o 
   0   5   1      672.92      751.35     35.80 o 
   1   5   1       16.21       19.70      6.80 o 
   2   5   1      325.71      361.27     19.20 o 
   3   5   1      647.93      773.02     35.13 o 
   4   5   1       93.94       82.17      9.60 o 
   5   5   1      244.79      248.25     14.20 o 
   6   5   1       30.07       36.17     15.38 o 
   7   5   1       47.67       31.90     14.00 o 
   8   5   1      169.50      195.08     22.06 o 
   9   5   1      140.92      131.09     12.79 o 
  -7   6   1       19.09       19.79      9.75 o 
  -6   6   1       86.25       66.01     10.43 o 
  -5   6   1        6.23        3.94      3.74 o 
  -4   6   1       47.47       37.18      7.89 o 
  -3   6   1       87.45       94.72     21.13 o 
  -2   6   1        0.01        1.69      4.31 o 
  -1   6   1       22.08       17.66      9.25 o 
   0   6   1        6.52        8.13      5.06 o 
   1   6   1       15.54        9.89      5.24 o 
   2   6   1      111.10      125.76     16.38 o 
   3   6   1       65.62       53.20     22.87 o 
   4   6   1        4.09        5.38      4.82 o 
   5   6   1       26.83       29.26     11.83 o 
   6   6   1        6.64        7.99      5.08 o 
   7   6   1        0.46        0.66      3.19 o 
  -1   7   1        0.00        2.60      3.07 o 
   0   7   1       27.20       15.12      8.93 o 
   1   7   1       36.29       26.28     13.44 o 
 -14   0   2       66.20       36.76     27.05 o 
 -13   0   2      573.30      572.45     66.71 o 
 -12   0   2      270.62      274.54     26.74 o 
 -11   0   2      489.15      454.40     51.29 o 
 -10   0   2      897.70      972.91     40.45 o 
  -9   0   2     1981.01     1894.15     77.42 o 
  -8   0   2      408.68      415.21     24.55 o 
  -7   0   2      154.15      150.15     10.21 o 
  -6   0   2      528.36      498.35     16.39 o 
  -5   0   2     2046.25     1948.41     25.59 o 
  -4   0   2      756.09      728.59     16.94 o 
  -3   0   2     2802.62     2512.77     36.09 o 
  -2   0   2      700.55      618.94     20.05 o 
  -1   0   2     4352.04     5235.73     89.91 o 
   0   0   2       82.83       72.41      2.26 o 
   2   0   2     1376.03     1189.91     35.80 o 
   3   0   2     1691.33     1610.90     62.90 o 
   4   0   2      767.63      751.76     26.03 o 
   5   0   2     1354.03     1263.86     40.75 o 
   6   0   2      271.61      239.67      6.70 o 
   7   0   2      552.78      532.85     31.33 o 
   8   0   2     1062.20     1189.29     58.51 o 
   9   0   2      327.61      372.46     37.77 o 
  10   0   2      475.71      475.63     29.65 o 
  11   0   2      113.09      107.47     10.50 o 
  12   0   2       51.23       63.06     15.54 o 
  13   0   2       13.38        9.01     11.35 o 
 -14   1   2        1.37        3.58      5.56 o 
 -13   1   2      239.69      255.20     28.18 o 
 -12   1   2      342.74      349.11     22.28 o 
 -11   1   2       32.28       28.12     10.68 o 
 -10   1   2      372.04      402.41     17.96 o 
  -9   1   2       53.83       51.82      2.37 o 
  -8   1   2       53.20       47.63      2.82 o 
  -7   1   2      333.95      325.70     10.97 o 
  -6   1   2      579.66      571.40     22.53 o 
  -5   1   2       93.35      103.43      2.00 o 
  -4   1   2     3687.18     3635.09     76.05 o 
  -3   1   2     2118.33     1918.43     33.40 o 
  -1   1   2      992.73      946.16     16.12 o 
   0   1   2       15.13       16.64      1.36 o 
   1   1   2     2230.78     2159.95     57.52 o 
   2   1   2     1556.81     1351.89     13.93 o 
   3   1   2       58.01       62.36      1.94 o 
   4   1   2      253.53      245.07      4.22 o 
   5   1   2        0.87        0.31      1.89 o 
   6   1   2     2452.54     2425.20     51.31 o 
   7   1   2       10.53        9.90      3.83 o 
   8   1   2        1.78        0.30      2.40 o 
   9   1   2        6.60        8.89      4.05 o 
  10   1   2        4.18        3.06      1.78 o 
  11   1   2      106.51      106.45      8.40 o 
  12   1   2       12.63       10.98      4.63 o 
  13   1   2      102.36       82.23     35.92 o 
 -13   2   2       23.03       16.05      8.68 o 
 -12   2   2       12.84       10.45     11.64 o 
 -11   2   2      759.31      790.19     34.92 o 
 -10   2   2       18.24       15.26      3.31 o 
  -9   2   2       11.99       14.43      3.51 o 
  -8   2   2      230.89      234.34      7.66 o 
  -7   2   2      311.60      301.58      9.26 o 
  -6   2   2     1416.74     1406.70     30.05 o 
  -5   2   2      432.46      456.59     10.34 o 
  -4   2   2      248.26      227.34      4.32 o 
  -3   2   2      581.41      579.47      9.02 o 
  -2   2   2        8.27        6.25      1.15 o 
  -1   2   2      324.60      346.02      4.10 o 
   0   2   2      826.59      761.17     11.39 o 
   1   2   2       42.03       42.83      1.71 o 
   2   2   2      141.90      156.34      3.48 o 
   3   2   2       18.99       24.56      2.72 o 
   4   2   2     1790.28     1942.12     37.45 o 
   5   2   2      513.22      479.21     12.64 o 
   6   2   2      363.54      351.23      9.59 o 
   7   2   2       91.17       88.80      5.80 o 
   8   2   2       24.33       23.14      8.31 o 
   9   2   2      239.35      243.91     11.82 o 
  10   2   2        0.00        0.84      2.13 o 
  11   2   2       55.96       49.10      9.02 o 
  12   2   2       62.31       60.23     20.20 o 
 -13   3   2        7.94        6.90      6.80 o 
 -12   3   2       65.66       48.53     28.74 o 
 -11   3   2       22.35       20.12      9.36 o 
 -10   3   2       22.60       15.59      9.06 o 
  -9   3   2      692.75      694.36     33.31 o 
  -8   3   2     1093.54     1126.61     33.30 o 
  -7   3   2      646.75      680.69     16.40 o 
  -6   3   2      215.88      222.24      7.86 o 
  -5   3   2      687.63      694.86     14.47 o 
  -4   3   2        1.36        0.83      0.86 o 
  -3   3   2        1.38        1.70      1.16 o 
  -2   3   2      162.98      190.93      3.89 o 
  -1   3   2      383.00      466.08      7.66 o 
   0   3   2     1516.17     1431.73     35.10 o 
   1   3   2     3721.62     3694.97     44.39 o 
   2   3   2     1470.41     1416.34     47.11 o 
   3   3   2      765.25      795.50     20.79 o 
   4   3   2       34.50       35.60     11.22 o 
   5   3   2      217.18      220.37     11.70 o 
   6   3   2      115.25      113.19      5.33 o 
   7   3   2      580.57      599.30     27.00 o 
   8   3   2      691.27      711.11     33.71 o 
   9   3   2       58.32       59.23      9.24 o 
  10   3   2      277.64      287.90     17.75 o 
  11   3   2       58.19       51.28     23.91 o 
  12   3   2        9.15        6.69      6.80 o 
 -11   4   2      171.70      173.32     14.88 o 
 -10   4   2       77.19       79.18     39.02 o 
  -9   4   2       54.89       37.91     16.07 o 
  -8   4   2       36.73       28.17     10.07 o 
  -7   4   2       61.58       60.57      8.60 o 
  -6   4   2      184.77      179.60     16.14 o 
  -5   4   2       21.06       15.32      3.86 o 
  -4   4   2       64.37       67.98      6.22 o 
  -3   4   2      443.42      443.84     14.55 o 
  -2   4   2      594.51      634.03     18.25 o 
  -1   4   2      262.76      280.73      8.56 o 
   0   4   2        1.05        0.57      0.67 o 
   1   4   2       57.57       67.83      6.65 o 
   2   4   2      193.09      202.90     11.00 o 
   3   4   2       15.36       17.34      8.46 o 
   4   4   2      639.65      636.31     17.51 o 
   5   4   2     1148.63     1213.71     52.07 o 
   6   4   2        8.05       13.66      5.31 o 
   7   4   2       27.16       26.14      7.07 o 
   8   4   2       79.67       63.46     18.13 o 
   9   4   2       83.37       64.91     20.63 o 
  10   4   2       73.46       74.53      9.57 o 
  11   4   2      334.47      374.73     20.86 o 
 -10   5   2       54.77       45.24     29.92 o 
  -9   5   2       54.10       57.74     27.79 o 
  -8   5   2       84.78       62.01     20.08 o 
  -7   5   2        9.41        6.35      3.97 o 
  -6   5   2       17.44       14.94      5.75 o 
  -5   5   2       13.65       10.58      5.63 o 
  -4   5   2        4.49        3.49      3.49 o 
  -3   5   2       25.04       18.54      8.69 o 
  -2   5   2      249.49      253.00     15.86 o 
  -1   5   2      155.16      155.11     10.64 o 
   0   5   2      214.21      219.28     11.40 o 
   1   5   2       79.65       87.67     17.94 o 
   2   5   2       40.27       36.80     11.90 o 
   3   5   2      691.08      746.45     32.37 o 
   4   5   2        6.53        4.22      4.43 o 
   5   5   2      122.50      107.60     16.15 o 
   6   5   2       23.04       23.09     11.35 o 
   7   5   2       26.18       25.83     10.35 o 
   8   5   2       54.10       41.58     20.20 o 
   9   5   2        1.01        2.11      4.71 o 
  -7   6   2       85.71       70.38     15.80 o 
  -6   6   2       56.70       56.35     18.14 o 
  -5   6   2       51.95       50.09     19.25 o 
  -4   6   2       37.92       32.83      7.28 o 
  -3   6   2      262.17      280.21     18.08 o 
  -2   6   2        7.14        7.88      5.51 o 
  -1   6   2      145.70      143.89     12.39 o 
   0   6   2      182.88      189.39     17.50 o 
   1   6   2      466.27      435.97     24.43 o 
   2   6   2      333.68      377.28     25.95 o 
   3   6   2      172.67      204.46     21.13 o 
   4   6   2       30.78       21.85      8.09 o 
   5   6   2      107.61      115.91     11.02 o 
   6   6   2      110.07      115.18     11.70 o 
   0   7   2       17.81       10.05      6.66 o 
 -14   1   3      498.67      529.90     28.05 o 
 -13   1   3       19.19       12.61      7.07 o 
 -12   1   3        0.31        1.04      6.18 o 
 -11   1   3        3.47        5.33      4.39 o 
 -10   1   3      147.83      144.67     10.18 o 
  -9   1   3      332.42      331.68      9.64 o 
  -8   1   3     1001.53     1028.76     29.53 o 
  -7   1   3      147.34      175.65      7.98 o 
  -6   1   3      219.36      215.37      4.91 o 
  -5   1   3        6.26        9.45      1.79 o 
  -4   1   3       56.24       64.22      1.49 o 
  -3   1   3      130.80      132.28      2.83 o 
  -2   1   3     8711.79     9892.15    105.50 o 
  -1   1   3     2569.36     2365.68     23.57 o 
   0   1   3     1729.00     1534.45     25.09 o 
   1   1   3     1010.28      907.47     11.06 o 
   2   1   3      473.03      470.74      7.70 o 
   3   1   3       39.71       36.20      1.90 o 
   4   1   3       38.54       46.94      3.32 o 
   5   1   3       45.77       31.86      2.90 o 
   6   1   3      300.10      314.18     10.00 o 
   7   1   3      421.45      423.61     14.41 o 
   8   1   3      348.35      340.06     12.33 o 
   9   1   3      447.89      444.19     20.71 o 
  10   1   3        2.63        3.82      2.70 o 
  11   1   3       75.94       84.63     14.91 o 
  12   1   3        0.61        0.35      2.12 o 
  13   1   3      110.38       90.00     38.62 o 
 -13   2   3      404.43      450.77     30.37 o 
 -12   2   3       45.01       31.44     13.02 o 
 -11   2   3      415.55      435.23     20.68 o 
 -10   2   3      224.54      234.09     13.35 o 
  -9   2   3       22.51       18.23      6.84 o 
  -8   2   3      121.85      105.85      6.43 o 
  -7   2   3      355.57      343.11     10.68 o 
  -6   2   3      522.83      522.66     17.05 o 
  -5   2   3     9979.38    11078.81    205.27 o 
  -4   2   3      138.38      186.16      3.07 o 
  -3   2   3       34.80       31.23      1.37 o 
  -2   2   3     2080.69     2047.57     21.84 o 
  -1   2   3      570.82      570.45      6.73 o 
   0   2   3        0.93        2.44      1.05 o 
   1   2   3       62.22       52.18      2.31 o 
   2   2   3      258.33      258.96      5.43 o 
   3   2   3     1408.07     1324.68     34.05 o 
   4   2   3      398.66      401.22      8.80 o 
   5   2   3      311.83      286.07     10.53 o 
   6   2   3       23.32       23.82      9.97 o 
   7   2   3       30.18       29.70      9.72 o 
   8   2   3      179.85      180.87     11.83 o 
   9   2   3      112.67      111.93      8.95 o 
  10   2   3      294.02      314.31     16.22 o 
  11   2   3      111.99      126.09     12.30 o 
  12   2   3      506.88      552.76     30.23 o 
 -13   3   3       22.70       10.50      9.53 o 
 -12   3   3       11.94        5.03      4.19 o 
 -11   3   3        1.64        2.31      3.64 o 
 -10   3   3       17.54        5.05     10.73 o 
  -9   3   3       42.76       24.88     11.91 o 
  -8   3   3      304.64      324.10     16.02 o 
  -7   3   3       19.97       13.90      4.26 o 
  -6   3   3       32.31       34.86      3.58 o 
  -5   3   3      102.49      119.91      4.44 o 
  -4   3   3      274.08      272.56      6.99 o 
  -3   3   3       13.06       12.47      2.21 o 
  -2   3   3      256.47      268.87      4.40 o 
  -1   3   3        3.60        7.52      1.95 o 
   0   3   3        0.03        0.55      1.07 o 
   1   3   3       17.01       16.82      4.81 o 
   2   3   3        2.36        1.86      2.17 o 
   3   3   3        0.26        1.83      1.70 o 
   4   3   3        2.20        3.56      3.44 o 
   5   3   3      202.51      220.12     10.35 o 
   6   3   3        0.35        2.69      3.90 o 
   7   3   3       27.42       13.81      6.76 o 
   8   3   3      109.11      138.02     12.30 o 
   9   3   3       24.14       23.37      8.85 o 
  10   3   3       15.31       15.78      6.30 o 
  11   3   3       21.21       16.86      6.46 o 
 -11   4   3       26.64       20.63      9.47 o 
 -10   4   3        1.53        2.36      4.41 o 
  -9   4   3       47.73       21.33     16.92 o 
  -8   4   3       36.38       29.71     12.06 o 
  -7   4   3      181.77      169.92     12.68 o 
  -6   4   3      126.75      119.44      9.39 o 
  -5   4   3      714.40      726.77     21.05 o 
  -4   4   3      555.83      502.93     22.04 o 
  -3   4   3      336.56      360.80     13.56 o 
  -2   4   3        1.91        1.39      1.48 o 
  -1   4   3      256.34      270.60      7.71 o 
   0   4   3        5.48        5.38      1.96 o 
   1   4   3       87.46       88.69      4.57 o 
   2   4   3        2.11        1.02      1.11 o 
   3   4   3      293.52      266.00     14.12 o 
   4   4   3      262.67      252.01     10.06 o 
   5   4   3       96.33       89.60      4.94 o 
   6   4   3       18.03       12.64      5.58 o 
   7   4   3       15.50        8.61      4.37 o 
   8   4   3        6.44        4.21      3.93 o 
   9   4   3      104.73      116.04     14.15 o 
  10   4   3      181.69      175.34     11.91 o 
 -10   5   3      104.96      110.06     14.89 o 
  -9   5   3      235.63      243.95     20.92 o 
  -8   5   3      184.47      162.27     20.03 o 
  -7   5   3       29.32       30.58     10.68 o 
  -6   5   3       73.59       68.57      8.48 o 
  -5   5   3        0.09        2.94      2.39 o 
  -4   5   3       43.42       35.98     12.47 o 
  -3   5   3       52.45       49.26     13.18 o 
  -2   5   3      564.47      592.85     25.99 o 
  -1   5   3      875.82      980.75     43.92 o 
   0   5   3      408.24      438.32     20.33 o 
   1   5   3        4.36        4.21      3.74 o 
   2   5   3      594.10      668.26     29.40 o 
   3   5   3       15.79        9.17      4.32 o 
   4   5   3       62.07       52.76     16.28 o 
   5   5   3        0.09        3.79      3.52 o 
   6   5   3      116.33      133.18     13.42 o 
   7   5   3      320.11      363.20     31.97 o 
   8   5   3      313.19      365.88     23.91 o 
  -7   6   3       40.99       38.23     12.60 o 
  -6   6   3       18.01       20.09      9.44 o 
  -5   6   3       35.06       25.43     12.37 o 
  -4   6   3      154.21      142.63     14.80 o 
  -3   6   3       72.25       67.44     17.46 o 
  -2   6   3       72.01       47.71      9.26 o 
  -1   6   3      550.25      561.83     31.37 o 
   0   6   3      130.68      149.40     18.06 o 
   1   6   3       97.69       81.39      9.43 o 
   2   6   3        1.43        0.12      4.39 o 
   3   6   3       68.61       65.71     22.46 o 
   4   6   3      105.60      114.43     18.06 o 
   5   6   3       71.00       67.50     24.22 o 
   6   6   3       53.40       43.58     15.49 o 
 -14   0   4      151.96      146.77     16.72 o 
 -13   0   4       19.16       21.63     15.06 o 
 -12   0   4        6.37        9.50      7.08 o 
 -11   0   4      283.68      300.73     27.88 o 
 -10   0   4      153.88      169.48     14.88 o 
  -9   0   4      180.15      178.82     21.52 o 
  -8   0   4      312.83      353.68     17.04 o 
  -7   0   4     1433.97     1247.95     89.51 o 
  -6   0   4      837.04      845.18     32.29 o 
  -5   0   4      401.36      398.00     11.33 o 
  -4   0   4       80.78       81.71      4.57 o 
  -3   0   4     1630.00     1521.01     38.77 o 
  -2   0   4      158.69      135.30      3.27 o 
  -1   0   4      806.41      718.18     42.40 o 
   0   0   4      746.96      614.03     19.46 o 
   1   0   4       27.46       24.20      1.72 o 
   2   0   4     4856.50     4812.63     80.06 o 
   3   0   4      243.81      223.69      6.76 o 
   4   0   4      196.90      271.51      9.35 o 
   5   0   4      297.85      300.39     10.48 o 
   6   0   4      556.43      540.11     54.76 o 
   7   0   4       26.16       30.73     15.04 o 
   8   0   4      696.34      837.27     65.43 o 
   9   0   4      777.97      890.71     51.29 o 
  10   0   4      546.32      635.00     38.51 o 
  11   0   4        0.32        1.99      2.85 o 
  12   0   4        3.54        3.31      3.76 o 
 -14   1   4       14.56        8.23      5.97 o 
 -13   1   4       33.59       23.11     13.39 o 
 -12   1   4      348.35      371.38     26.58 o 
 -11   1   4      265.10      250.94     18.41 o 
 -10   1   4       22.07       14.07      3.63 o 
  -9   1   4       63.95       63.26      4.53 o 
  -8   1   4      152.73      158.55      4.95 o 
  -7   1   4       25.91       32.16      1.81 o 
  -6   1   4       14.30       13.52      3.04 o 
  -5   1   4       59.11       75.36      1.83 o 
  -4   1   4      398.39      374.79      7.64 o 
  -3   1   4      563.29      507.59     13.48 o 
  -2   1   4      170.65      184.48      3.17 o 
  -1   1   4       43.83       40.80      1.66 o 
   0   1   4      422.30      423.08      5.11 o 
   1   1   4       82.89       90.86      2.55 o 
   2   1   4      623.98      630.63     15.48 o 
   3   1   4       24.94       27.16      2.46 o 
   4   1   4        0.11        2.23      2.66 o 
   5   1   4     1172.17     1198.46     29.19 o 
   6   1   4      505.37      532.41     21.23 o 
   7   1   4        3.09        7.51      3.52 o 
   8   1   4       21.91       22.46      7.56 o 
   9   1   4       42.68       37.21      6.38 o 
  10   1   4      503.58      492.55     20.17 o 
  11   1   4        7.22        5.25      2.61 o 
  12   1   4      142.44      140.09      8.55 o 
 -13   2   4        0.36       -0.12      4.87 o 
 -12   2   4      157.00      142.32     27.38 o 
 -11   2   4      230.50      229.31     12.37 o 
 -10   2   4      269.89      243.62     13.56 o 
  -9   2   4        2.56        1.68      2.67 o 
  -8   2   4      207.78      208.91      7.93 o 
  -7   2   4      171.58      167.26      4.66 o 
  -6   2   4      111.83      102.43      3.30 o 
  -5   2   4     1151.86     1124.69      9.10 o 
  -4   2   4     1384.80     1343.09     29.18 o 
  -3   2   4      879.79      901.57     14.09 o 
  -2   2   4      459.12      489.75      8.31 o 
  -1   2   4      145.34      151.81      3.19 o 
   0   2   4      258.03      291.82      4.35 o 
   1   2   4     1156.26     1216.76     22.52 o 
   2   2   4      305.69      369.54      6.79 o 
   3   2   4      933.06      929.84     27.79 o 
   4   2   4     1926.88     1913.48     29.36 o 
   5   2   4      323.88      389.81     15.73 o 
   6   2   4       12.17       17.20      6.61 o 
   7   2   4       87.67       76.22      7.36 o 
   8   2   4      260.51      250.78     14.22 o 
   9   2   4        9.63       11.57      4.81 o 
  10   2   4       26.45       23.99     10.20 o 
  11   2   4       74.83       75.51     17.93 o 
  12   2   4       83.19       85.47     13.32 o 
 -13   3   4      126.80      107.84     42.42 o 
 -12   3   4        0.31        1.53      3.62 o 
 -11   3   4      585.88      528.18     33.22 o 
 -10   3   4       49.13       41.40      7.56 o 
  -9   3   4       49.02       27.84     14.55 o 
  -8   3   4     3800.08     3825.31    124.56 o 
  -7   3   4      548.46      574.91     17.12 o 
  -6   3   4        1.81        0.79      1.03 o 
  -5   3   4      617.11      696.97     20.79 o 
  -4   3   4       15.81       14.78      1.92 o 
  -3   3   4      231.08      220.96      5.25 o 
  -2   3   4      555.39      623.37     10.42 o 
  -1   3   4       69.94       50.43      2.47 o 
   0   3   4     3106.64     3126.41     36.72 o 
   1   3   4      218.26      240.19      5.55 o 
   2   3   4      823.50      894.16     20.15 o 
   3   3   4      851.86      907.05     28.63 o 
   4   3   4      936.88      974.44     29.53 o 
   5   3   4      734.65      718.37     23.66 o 
   6   3   4      759.51      835.50     30.34 o 
   7   3   4     1306.95     1387.47     63.79 o 
   8   3   4       34.00       32.56     15.32 o 
   9   3   4       53.19       49.67     15.04 o 
  10   3   4       71.40       49.86     18.30 o 
  11   3   4      183.36      184.26     12.65 o 
 -11   4   4      642.90      635.43    106.88 o 
 -10   4   4       13.97        6.53      5.12 o 
  -9   4   4       63.10       65.53     28.25 o 
  -8   4   4       99.96       87.02     11.91 o 
  -7   4   4        1.20       -0.11      3.97 o 
  -6   4   4       45.78       47.69      3.24 o 
  -5   4   4      480.89      484.22     13.14 o 
  -4   4   4     1013.82     1111.73     39.11 o 
  -3   4   4     1015.80     1156.46     24.86 o 
  -2   4   4      198.65      179.98      5.19 o 
  -1   4   4      346.65      380.64      8.76 o 
   0   4   4      193.05      209.87      7.11 o 
   1   4   4       53.26       51.57      4.87 o 
   2   4   4      253.92      234.64      8.73 o 
   3   4   4      794.45      833.55     25.71 o 
   4   4   4      280.65      310.15     15.62 o 
   5   4   4        1.02       -0.27      2.10 o 
   6   4   4       37.07       33.19      5.96 o 
   7   4   4       42.51       46.42     17.30 o 
   8   4   4      402.88      400.78     27.03 o 
   9   4   4      133.88      152.00     16.63 o 
  10   4   4      124.03      112.06      9.35 o 
 -10   5   4      162.44      166.08     20.05 o 
  -9   5   4        2.32        5.64      5.51 o 
  -8   5   4       10.14        4.38      3.68 o 
  -7   5   4       82.89       72.18     10.34 o 
  -6   5   4        5.55        4.43      4.16 o 
  -5   5   4      120.47      101.52      8.48 o 
  -4   5   4       11.93        6.74      4.10 o 
  -3   5   4       37.83       29.50     12.26 o 
  -2   5   4        3.94        0.99      1.10 o 
  -1   5   4      139.61      129.63      7.08 o 
   0   5   4      193.33      204.39     10.28 o 
   1   5   4       34.96       35.73      5.98 o 
   2   5   4       25.27       23.19      7.55 o 
   3   5   4       21.63       27.52     10.44 o 
   4   5   4      177.30      178.22     13.53 o 
   5   5   4       51.81       44.49     19.92 o 
   6   5   4        2.19        3.48      3.48 o 
   7   5   4       15.60       11.61      5.77 o 
   8   5   4       40.88       31.07     14.53 o 
  -7   6   4      279.10      358.13     39.47 o 
  -6   6   4       58.69       62.04      9.80 o 
  -5   6   4       65.83       57.20      7.96 o 
  -4   6   4       28.44       17.59      8.31 o 
  -3   6   4        3.17        4.35      3.81 o 
  -2   6   4        2.91        1.99      5.85 o 
  -1   6   4       48.11       29.45     12.36 o 
   0   6   4      302.24      318.37     22.62 o 
   1   6   4      282.02      311.72     20.31 o 
   2   6   4        5.06        6.81      4.10 o 
   3   6   4       12.05       12.74      7.45 o 
   4   6   4       24.04       21.36      8.05 o 
   5   6   4        8.68       10.44      6.94 o 
 -14   1   5       73.61       60.00     24.58 o 
 -13   1   5      396.71      440.47     50.06 o 
 -12   1   5      221.64      202.20     17.33 o 
 -11   1   5      244.94      249.96     20.34 o 
 -10   1   5      393.76      407.59     19.67 o 
  -9   1   5      262.63      289.76      8.62 o 
  -8   1   5       38.73       37.80      2.70 o 
  -7   1   5      259.25      270.99      4.83 o 
  -6   1   5      636.26      635.11     12.70 o 
  -5   1   5      510.62      496.00     11.01 o 
  -4   1   5     1983.98     1850.10     39.01 o 
  -3   1   5     1693.84     1601.65     15.50 o 
  -2   1   5      661.61      667.19     17.77 o 
  -1   1   5      196.91      199.78      3.38 o 
   0   1   5       76.52       67.96      2.00 o 
   1   1   5       18.57       25.22      1.71 o 
   2   1   5     1024.85     1013.07     24.25 o 
   3   1   5      355.60      364.93      8.50 o 
   4   1   5       75.11       55.03      5.03 o 
   5   1   5      502.90      478.27     22.29 o 
   6   1   5      607.98      619.82     18.16 o 
   7   1   5      222.78      230.45     10.82 o 
   8   1   5       62.58       61.07     12.43 o 
   9   1   5       31.48       19.92      7.12 o 
  10   1   5      385.17      388.17     18.76 o 
  11   1   5      156.96      148.76     13.42 o 
  12   1   5        7.38        7.26      5.45 o 
 -13   2   5       74.80       73.10     25.56 o 
 -12   2   5        1.29        0.39      4.18 o 
 -11   2   5       35.52       26.97      6.76 o 
 -10   2   5        1.72        3.41      2.55 o 
  -9   2   5        7.10        6.95      2.94 o 
  -8   2   5      822.03      884.10     21.87 o 
  -7   2   5      472.03      462.58     11.85 o 
  -6   2   5      849.24      890.29     27.56 o 
  -5   2   5        6.20        9.86      2.36 o 
  -4   2   5      513.45      547.08     13.84 o 
  -3   2   5       52.79       57.52      1.61 o 
  -2   2   5      312.17      288.59      3.85 o 
  -1   2   5     1418.41     1292.04     25.02 o 
   0   2   5     2792.00     2613.54     28.76 o 
   1   2   5     1010.33      987.43     23.83 o 
   2   2   5     1031.13      975.99     28.98 o 
   3   2   5      600.71      629.91     14.94 o 
   4   2   5      369.04      374.12     17.42 o 
   5   2   5      196.65      230.74     15.39 o 
   6   2   5      638.92      688.91     29.58 o 
   7   2   5       21.06       19.16      8.44 o 
   8   2   5        3.31        3.42      3.12 o 
   9   2   5      391.46      402.36     20.05 o 
  10   2   5      391.95      430.15     30.49 o 
  11   2   5       76.45       48.72     16.13 o 
 -13   3   5        6.87        3.96      6.42 o 
 -12   3   5       35.94       17.64     11.13 o 
 -11   3   5        3.49        2.71      4.41 o 
 -10   3   5        7.33        1.48      6.28 o 
  -9   3   5      254.69      226.42     17.01 o 
  -8   3   5      100.77      104.83      7.41 o 
  -7   3   5       27.30       28.38      2.65 o 
  -6   3   5      544.55      608.22     17.52 o 
  -5   3   5       10.39        6.44      2.02 o 
  -4   3   5      321.14      342.71      8.44 o 
  -3   3   5       57.93       56.09      2.98 o 
  -2   3   5       93.19      103.07      3.78 o 
  -1   3   5      165.39      159.90      4.86 o 
   0   3   5       31.90       31.97      3.02 o 
   1   3   5      104.14      121.99      4.35 o 
   2   3   5       50.59       45.88      4.08 o 
   3   3   5      172.13      165.99      9.46 o 
   4   3   5       10.42       15.59      5.76 o 
   5   3   5       12.44        8.55      5.75 o 
   6   3   5       81.79       68.99      6.76 o 
   7   3   5       84.03       94.52     11.93 o 
   8   3   5       13.09        8.87      4.35 o 
   9   3   5       23.04       26.14     11.56 o 
  10   3   5        5.45        2.78      3.81 o 
 -11   4   5      149.53      104.95     15.05 o 
 -10   4   5        4.35        2.43      3.80 o 
  -9   4   5      137.56      123.25     27.74 o 
  -8   4   5       31.40       26.42      7.10 o 
  -7   4   5       41.66       49.51      8.79 o 
  -6   4   5      144.12      129.65      6.62 o 
  -5   4   5       41.04       56.90      4.09 o 
  -4   4   5      321.34      326.49     10.16 o 
  -3   4   5      135.59      145.26      4.38 o 
  -2   4   5       71.44       54.45      3.66 o 
  -1   4   5      519.72      531.39     12.07 o 
   0   4   5      362.34      344.76     11.13 o 
   1   4   5      511.13      525.28     16.22 o 
   2   4   5      678.10      697.54     20.87 o 
   3   4   5       95.31      102.39      6.88 o 
   4   4   5       98.44       92.08      6.97 o 
   5   4   5       58.23       52.99      6.46 o 
   6   4   5       10.63        7.00      2.60 o 
   7   4   5        2.53       -0.10      3.74 o 
   8   4   5      138.02      150.42     17.47 o 
   9   4   5       15.76       14.76      7.74 o 
 -10   5   5      205.60      221.70     27.45 o 
  -9   5   5       26.46       20.12     14.74 o 
  -8   5   5        3.99        6.82      6.30 o 
  -7   5   5       10.46        4.97      3.49 o 
  -6   5   5       35.28       21.74      7.24 o 
  -5   5   5       11.30        5.03      3.28 o 
  -4   5   5      219.85      247.60     13.29 o 
  -3   5   5     1163.86     1314.03     24.90 o 
  -2   5   5       86.47       96.00      6.58 o 
  -1   5   5        8.09       10.21      4.28 o 
   0   5   5       44.02       40.78      9.05 o 
   1   5   5        0.19        0.71      1.90 o 
   2   5   5      526.67      542.03     24.46 o 
   3   5   5      114.15      107.20      9.86 o 
   4   5   5        3.43        1.26      3.09 o 
   5   5   5      871.19      972.51     26.52 o 
   6   5   5       83.36       86.37     15.54 o 
   7   5   5       24.93       18.06     10.42 o 
  -7   6   5       95.52       75.09     16.63 o 
  -6   6   5      157.18      150.47     15.46 o 
  -5   6   5        0.24        0.11      3.71 o 
  -4   6   5       17.33        9.68      7.30 o 
  -3   6   5        0.26        1.70      3.26 o 
  -2   6   5       64.91       84.91     11.53 o 
  -1   6   5        1.57        1.11      3.88 o 
   0   6   5      248.25      265.30     23.58 o 
   1   6   5       48.59       35.70     11.36 o 
   2   6   5        0.03        2.76      3.15 o 
   3   6   5       20.56       22.76     11.00 o 
   4   6   5       11.21       11.94      6.39 o 
 -14   0   6        0.09        1.25      5.64 o 
 -13   0   6        3.99        3.60      6.57 o 
 -12   0   6       33.87       30.09     23.23 o 
 -11   0   6      228.28      242.60     17.28 o 
 -10   0   6     1099.17     1188.04     78.16 o 
  -9   0   6      191.91      193.34     10.82 o 
  -8   0   6      458.58      444.80     13.19 o 
  -7   0   6     1520.09     1487.05     28.81 o 
  -6   0   6      110.88      121.26      5.54 o 
  -5   0   6      252.95      282.02      7.40 o 
  -4   0   6      383.29      379.29      6.64 o 
  -3   0   6     1004.43      984.03     37.86 o 
  -2   0   6      878.08      958.36     38.00 o 
  -1   0   6     2356.35     2178.92     35.18 o 
   0   0   6     3761.03     3634.89     64.25 o 
   1   0   6      490.49      411.78     10.90 o 
   2   0   6        9.08       13.41      2.41 o 
   3   0   6      183.62      217.70     10.25 o 
   4   0   6        9.92        9.41      6.03 o 
   5   0   6      715.75      723.06     35.28 o 
   6   0   6        9.25        4.87      4.81 o 
   7   0   6     2230.49     2300.29    265.85 o 
   8   0   6     2598.38     2771.96    132.04 o 
   9   0   6        4.92        3.82      5.00 o 
  10   0   6       45.76       40.85     17.55 o 
  11   0   6        0.04        1.25      3.72 o 
 -14   1   6        2.65        2.82      4.01 o 
 -13   1   6       14.29        8.42      4.54 o 
 -12   1   6       14.77       10.27      4.66 o 
 -11   1   6      113.83      113.79      7.68 o 
 -10   1   6       68.52       69.72      4.20 o 
  -9   1   6        0.99        0.76      0.94 o 
  -8   1   6       12.76        8.98      2.36 o 
  -7   1   6      405.53      416.37     13.06 o 
  -6   1   6       19.48       22.54      1.24 o 
  -5   1   6        1.06        0.50      0.71 o 
  -4   1   6     1283.29     1217.22     25.78 o 
  -3   1   6      655.27      617.85     13.07 o 
  -2   1   6     1015.12      987.85     25.40 o 
  -1   1   6       57.21       63.42      2.21 o 
   0   1   6      725.91      712.73     10.12 o 
   1   1   6      990.84     1105.76     13.78 o 
   2   1   6       16.71       23.67      4.07 o 
   3   1   6     1384.76     1280.90     28.99 o 
   4   1   6      922.46      883.87     33.63 o 
   5   1   6       72.32       65.08      6.41 o 
   6   1   6        1.61        2.28      3.33 o 
   7   1   6        5.84        7.85      4.13 o 
   8   1   6      358.92      364.60     22.42 o 
   9   1   6       39.92       32.97     12.10 o 
  10   1   6       22.18       18.03      8.18 o 
  11   1   6      958.66     1029.27     52.50 o 
 -13   2   6        1.57        3.16      4.79 o 
 -12   2   6        2.22        2.22      3.74 o 
 -11   2   6       48.43       38.71      7.44 o 
 -10   2   6      474.03      524.61     20.58 o 
  -9   2   6      330.59      358.65     15.95 o 
  -8   2   6        4.03        3.56      1.58 o 
  -7   2   6       61.16       61.44      3.89 o 
  -6   2   6      203.26      215.79      6.80 o 
  -5   2   6        0.19        0.47      0.91 o 
  -4   2   6       19.90       17.94      2.62 o 
  -3   2   6      190.79      211.17      4.80 o 
  -2   2   6     1626.87     1645.79     41.88 o 
  -1   2   6      513.84      528.54      6.10 o 
   0   2   6      157.66      147.69      4.57 o 
   1   2   6      269.58      312.17      9.74 o 
   2   2   6       13.76       29.39      4.80 o 
   3   2   6       69.43       89.73      5.77 o 
   4   2   6      102.48      116.85      9.04 o 
   5   2   6      450.04      494.76     21.15 o 
   6   2   6      175.36      164.92     11.62 o 
   7   2   6      149.36      123.02      9.60 o 
   8   2   6        1.19        0.87      4.19 o 
   9   2   6       13.74       10.84      4.03 o 
  10   2   6       11.93        4.64      5.06 o 
  11   2   6       33.04       24.76     12.84 o 
 -12   3   6        9.53       11.91      7.42 o 
 -11   3   6       36.01       28.28     12.64 o 
 -10   3   6        0.72        0.44      1.85 o 
  -9   3   6      207.13      204.79     11.16 o 
  -8   3   6       44.17       34.22      7.96 o 
  -7   3   6     1643.13     1653.75     58.13 o 
  -6   3   6     2017.46     2154.77     49.93 o 
  -5   3   6     1236.51     1327.01     40.08 o 
  -4   3   6      204.99      217.13      6.46 o 
  -3   3   6      546.50      583.74     15.40 o 
  -2   3   6       44.75       44.70      3.13 o 
  -1   3   6      199.07      216.01      6.56 o 
   0   3   6        5.92       13.26      3.42 o 
   1   3   6      678.63      744.54     18.87 o 
   2   3   6     1187.88     1282.21     27.13 o 
   3   3   6      446.72      445.74     14.10 o 
   4   3   6       75.27       65.86      5.78 o 
   5   3   6       43.78       28.91     10.11 o 
   6   3   6       84.58       70.86      6.87 o 
   7   3   6        9.40        5.19      4.33 o 
   8   3   6      166.85      156.22     11.85 o 
   9   3   6      185.10      193.66     19.78 o 
  10   3   6      394.28      418.71     19.96 o 
 -11   4   6      148.29      100.11     17.62 o 
 -10   4   6      721.96      673.96     68.28 o 
  -9   4   6      227.96      247.50     20.57 o 
  -8   4   6        1.25        1.37      1.03 o 
  -7   4   6        0.28        1.25      1.39 o 
  -6   4   6      731.39      752.27     26.29 o 
  -5   4   6        7.12        4.95      2.51 o 
  -4   4   6       44.74       42.37      3.72 o 
  -3   4   6      234.60      262.89      9.46 o 
  -2   4   6      948.34     1103.96     27.16 o 
  -1   4   6      392.59      431.41     12.80 o 
   0   4   6       91.51       87.45      4.94 o 
   1   4   6       98.79      103.74      5.10 o 
   2   4   6       32.37       44.58      5.34 o 
   3   4   6        0.06       -0.34      2.34 o 
   4   4   6       60.97       60.88      7.05 o 
   5   4   6      145.40      130.72      8.60 o 
   6   4   6      184.90      209.72     12.88 o 
   7   4   6      276.07      293.76     20.71 o 
   8   4   6       28.95       19.30      8.38 o 
   9   4   6       77.08       62.14     23.71 o 
  -9   5   6      200.50      197.10     16.43 o 
  -8   5   6        0.97        0.57      7.01 o 
  -7   5   6       52.62       36.28     15.95 o 
  -6   5   6       15.87       15.29      7.33 o 
  -5   5   6        0.34        1.58      1.60 o 
  -4   5   6      423.23      402.51     15.34 o 
  -3   5   6        2.36        2.33      1.51 o 
  -2   5   6       11.67       13.85      4.86 o 
  -1   5   6       55.34       45.54      3.52 o 
   0   5   6       23.89       17.02      8.42 o 
   1   5   6       10.32        6.28      4.06 o 
   2   5   6       27.93       24.82      8.22 o 
   3   5   6       54.22       49.97     17.01 o 
   4   5   6      130.56      133.73     13.31 o 
   5   5   6       30.78       25.19     10.35 o 
   6   5   6       10.12        4.90      4.16 o 
   7   5   6       13.53        9.02      5.08 o 
  -6   6   6       43.60       38.15     15.06 o 
  -5   6   6        0.01       -0.29      5.35 o 
  -4   6   6        3.26        4.82      8.43 o 
  -3   6   6       15.46        6.44      6.48 o 
  -2   6   6       15.68       18.89      9.13 o 
  -1   6   6      242.36      304.61     28.32 o 
   0   6   6      195.56      194.42     17.05 o 
   1   6   6       10.62       10.52      5.09 o 
   2   6   6       74.68       94.43     12.61 o 
   3   6   6        0.50        2.93      2.91 o 
 -14   1   7       62.48       59.37     20.40 o 
 -13   1   7      498.92      553.48     54.89 o 
 -12   1   7       52.85       68.17      9.75 o 
 -11   1   7        2.58        4.09      2.23 o 
 -10   1   7       48.24       44.74      5.24 o 
  -9   1   7       65.64       57.66      5.31 o 
  -8   1   7       75.64       76.16      3.35 o 
  -7   1   7      167.98      167.73      4.52 o 
  -6   1   7      776.62      786.64     20.74 o 
  -5   1   7      266.10      251.95      5.66 o 
  -4   1   7      342.41      382.42      6.80 o 
  -3   1   7        5.41        8.44      3.95 o 
  -2   1   7      433.34      459.27      6.94 o 
  -1   1   7      702.22      731.02     22.54 o 
   0   1   7      873.81      793.09     18.84 o 
   1   1   7      721.33      706.44     13.84 o 
   2   1   7     1929.01     1848.47     48.16 o 
   3   1   7        0.36        4.59      2.52 o 
   4   1   7      357.30      357.90     25.32 o 
   5   1   7      862.49      907.31     42.91 o 
   6   1   7       86.05       88.43      7.32 o 
   7   1   7      489.97      558.27     28.52 o 
   8   1   7      150.13      170.29     16.46 o 
   9   1   7        0.53        0.74      2.92 o 
  10   1   7      331.87      320.11     16.12 o 
 -13   2   7       74.59       60.48     19.20 o 
 -12   2   7       36.13       39.36     14.26 o 
 -11   2   7      165.19      196.87     11.16 o 
 -10   2   7      371.94      382.17     15.37 o 
  -9   2   7      786.97      808.65     29.10 o 
  -8   2   7      576.60      509.67     48.87 o 
  -7   2   7        5.98        6.68      2.59 o 
  -6   2   7       50.97       51.26      2.62 o 
  -5   2   7       65.45       62.20      3.36 o 
  -4   2   7        6.26        3.37      2.40 o 
  -3   2   7      936.16      938.36     13.84 o 
  -2   2   7      249.60      211.00      6.10 o 
  -1   2   7      203.46      206.15      4.21 o 
   0   2   7       74.58       63.77      3.29 o 
   1   2   7       32.55       28.77      2.87 o 
   2   2   7        9.49       12.46      4.48 o 
   3   2   7      935.15      966.90     25.36 o 
   4   2   7      893.57      897.23     28.16 o 
   5   2   7      872.28      917.77     47.01 o 
   6   2   7       26.16       21.24      9.71 o 
   7   2   7      185.83      172.16     11.54 o 
   8   2   7      327.37      321.14     18.76 o 
   9   2   7       49.66       41.76     20.05 o 
  10   2   7       70.17       62.70     10.92 o 
 -12   3   7      102.82       67.24     48.14 o 
 -11   3   7        0.66        1.51      1.40 o 
 -10   3   7       47.05       46.35     10.72 o 
  -9   3   7       39.60       26.73      8.81 o 
  -8   3   7        0.84       -0.30      1.19 o 
  -7   3   7        0.97        1.22      1.62 o 
  -6   3   7      200.75      195.22      5.77 o 
  -5   3   7       16.75       12.47      1.60 o 
  -4   3   7       17.09       21.44      3.93 o 
  -3   3   7       51.15       51.61      2.26 o 
  -2   3   7      115.42      120.49      4.53 o 
  -1   3   7      101.06      114.01      4.14 o 
   0   3   7       38.91       34.53      3.26 o 
   1   3   7      130.44      128.89      5.15 o 
   2   3   7        2.66        3.50      2.19 o 
   3   3   7        2.69        3.67      2.00 o 
   4   3   7        8.03        5.63      3.47 o 
   5   3   7       79.29       82.05      6.73 o 
   6   3   7        0.26        1.53      2.32 o 
   7   3   7      309.49      319.80     18.98 o 
   8   3   7       14.18       14.65      6.26 o 
   9   3   7       13.96        5.70      4.26 o 
 -11   4   7        5.38        4.40      5.50 o 
 -10   4   7      487.61      450.11     51.23 o 
  -9   4   7      117.59      107.75     11.06 o 
  -8   4   7       25.55        7.70     14.03 o 
  -7   4   7      168.48      192.73      9.77 o 
  -6   4   7        0.22        0.66      2.36 o 
  -5   4   7      220.27      185.33      7.83 o 
  -4   4   7       36.82       42.04      5.41 o 
  -3   4   7       34.83       30.90      4.77 o 
  -2   4   7      318.53      334.58     13.35 o 
  -1   4   7      171.09      198.64      9.43 o 
   0   4   7      199.34      180.78      9.59 o 
   1   4   7      280.40      305.57     12.88 o 
   2   4   7       87.24       83.57      7.04 o 
   3   4   7      997.91     1035.49     42.14 o 
   4   4   7        0.26       -0.91      2.65 o 
   5   4   7      298.22      290.59     16.38 o 
   6   4   7      264.96      263.13     16.62 o 
   7   4   7       81.03       95.46     12.79 o 
   8   4   7        8.76        4.82      4.31 o 
  -9   5   7        0.52        1.43      6.37 o 
  -8   5   7      154.55      168.14     34.71 o 
  -7   5   7       65.53       56.18     17.61 o 
  -6   5   7       61.59       67.50     11.17 o 
  -5   5   7      272.64      322.50     16.20 o 
  -4   5   7      196.19        0.90      2.02 o 
  -3   5   7        0.08        0.95      1.25 o 
  -2   5   7       71.95       68.16      5.07 o 
  -1   5   7       97.79       99.56      6.39 o 
   0   5   7      251.87      240.27     12.19 o 
   1   5   7      249.88      278.06     14.93 o 
   2   5   7      489.69      511.46     22.07 o 
   3   5   7       17.85       10.21      4.76 o 
   4   5   7      229.01      261.46     21.00 o 
   5   5   7      305.57      286.14     15.35 o 
   6   5   7      169.84      163.71     12.22 o 
  -5   6   7       37.57       26.52     18.19 o 
  -4   6   7        0.08        2.15      4.01 o 
  -3   6   7       21.96       14.48     18.16 o 
  -2   6   7      101.38      111.45     12.11 o 
  -1   6   7       32.51       31.13     15.69 o 
   0   6   7        0.63        2.49      3.74 o 
   1   6   7       70.36       56.35     26.37 o 
   2   6   7       43.62       28.35     13.71 o 
 -13   0   8      477.22      540.34     48.50 o 
 -12   0   8      203.33      240.71     19.32 o 
 -11   0   8      201.76      229.87     14.51 o 
 -10   0   8       14.82       25.76     10.54 o 
  -9   0   8        3.20        2.46      1.93 o 
  -8   0   8      522.21      556.68     50.76 o 
  -7   0   8       11.68       16.84      3.17 o 
  -6   0   8      892.53      875.38     37.34 o 
  -5   0   8     1783.12     1539.95     56.34 o 
  -4   0   8     2473.85     2411.49    136.17 o 
  -3   0   8      458.94      430.73     19.21 o 
  -2   0   8      418.22      360.37     10.13 o 
  -1   0   8     4434.82     4471.91    158.96 o 
   0   0   8      118.67      155.59     10.47 o 
   1   0   8      669.35      735.87     21.16 o 
   2   0   8      121.40      109.34     10.03 o 
   3   0   8      109.90      103.46     15.46 o 
   4   0   8     1987.98     2037.96    181.40 o 
   5   0   8      737.66      745.72     51.64 o 
   6   0   8      365.77      336.98     22.12 o 
   7   0   8      871.38      863.37     50.57 o 
   8   0   8      138.39      138.87     14.71 o 
   9   0   8     1397.91     1585.94     80.79 o 
  10   0   8       84.93      101.58     11.02 o 
 -13   1   8        1.04        1.42      2.56 o 
 -12   1   8      107.01      115.99      8.65 o 
 -11   1   8      453.04      464.28     18.75 o 
 -10   1   8      186.10      156.49     10.01 o 
  -9   1   8      306.85      324.19     21.35 o 
  -8   1   8      155.17      163.27      4.27 o 
  -7   1   8       97.98      103.74      3.73 o 
  -6   1   8       13.09       16.58      1.92 o 
  -5   1   8      241.07      231.47      6.89 o 
  -4   1   8      850.14      885.27     35.72 o 
  -3   1   8      245.83      266.02      7.22 o 
  -2   1   8     1066.20      975.08     22.68 o 
  -1   1   8      475.67      471.27      7.96 o 
   0   1   8      243.74      246.92      7.73 o 
   1   1   8      798.89      749.13     11.41 o 
   2   1   8      288.31      317.19     11.43 o 
   3   1   8        8.72        5.56      3.28 o 
   4   1   8      230.70      213.02     12.66 o 
   5   1   8      377.83      399.79     25.43 o 
   6   1   8      279.55      275.68     17.69 o 
   7   1   8       70.31       68.80     10.38 o 
   8   1   8      294.27      335.58     21.39 o 
   9   1   8        3.77       -1.90      5.28 o 
  10   1   8       46.05       31.11     14.26 o 
 -13   2   8       28.41       14.16     12.67 o 
 -12   2   8       87.30       89.90     11.82 o 
 -11   2   8       86.27       69.78     12.77 o 
 -10   2   8        0.04       -0.19      1.96 o 
  -9   2   8       21.69       20.88      7.28 o 
  -8   2   8      347.60      359.11     16.80 o 
  -7   2   8       80.80       83.52      2.86 o 
  -6   2   8       21.83       17.49      2.86 o 
  -5   2   8        0.49        0.44      2.21 o 
  -4   2   8      117.70      136.12      6.37 o 
  -3   2   8      634.42      697.78     20.05 o 
  -2   2   8        0.53        0.22      1.82 o 
  -1   2   8        1.87        5.07      1.92 o 
   0   2   8      254.89      288.21      8.95 o 
   1   2   8        4.48        5.86      2.32 o 
   2   2   8      252.56      245.43      8.53 o 
   3   2   8        1.36        2.99      2.63 o 
   4   2   8        0.21        0.92      3.15 o 
   5   2   8       99.95       90.28      7.99 o 
   6   2   8       31.68       25.54      9.81 o 
   7   2   8       55.48       48.54      7.90 o 
   8   2   8       40.94       33.84     12.69 o 
   9   2   8        0.01        1.95      2.74 o 
 -12   3   8        6.54        6.99      5.89 o 
 -11   3   8       51.62       48.42     18.26 o 
 -10   3   8       27.20       27.42      8.16 o 
  -9   3   8      115.14      123.94      7.77 o 
  -8   3   8      799.20      883.48     49.93 o 
  -7   3   8       55.47       59.15      4.16 o 
  -6   3   8       22.85       27.88      4.40 o 
  -5   3   8        5.49        8.41      3.26 o 
  -4   3   8      115.33      127.15      5.70 o 
  -3   3   8     1277.86     1418.67     39.10 o 
  -2   3   8        0.32        2.29      0.93 o 
  -1   3   8        5.39        4.93      2.38 o 
   0   3   8     1947.37     2092.51     29.69 o 
   1   3   8      545.69      577.24     17.62 o 
   2   3   8      413.76      434.79     18.69 o 
   3   3   8        0.27        3.52      3.27 o 
   4   3   8      113.87      113.71      8.37 o 
   5   3   8       76.07       80.64      7.04 o 
   6   3   8       17.80       11.43      5.20 o 
   7   3   8        0.38        0.85      3.83 o 
   8   3   8      429.99      443.34     19.11 o 
 -11   4   8      218.41      224.35     35.32 o 
 -10   4   8        0.22        1.30      2.00 o 
  -9   4   8        0.18        2.99      2.49 o 
  -8   4   8       63.03       65.11      7.27 o 
  -7   4   8        1.22        3.38      2.33 o 
  -6   4   8        3.64        3.00      2.20 o 
  -5   4   8      249.26      276.64     14.30 o 
  -4   4   8        9.47       11.61      4.18 o 
  -3   4   8      251.88      261.19     12.20 o 
  -2   4   8      151.82      152.41      7.04 o 
  -1   4   8       71.02       71.17      5.61 o 
   0   4   8      484.37      535.13     19.02 o 
   1   4   8      163.40      149.76      7.57 o 
   2   4   8      373.70      413.34     16.65 o 
   3   4   8        2.53        4.22      2.55 o 
   4   4   8      310.57      322.29     16.94 o 
   5   4   8      209.37      232.06     14.77 o 
   6   4   8       15.03       17.19     10.22 o 
   7   4   8        0.02        0.80      3.50 o 
  -8   5   8        4.30        1.03      3.71 o 
  -7   5   8       50.40       19.10      7.86 o 
  -6   5   8       33.83       20.90      8.66 o 
  -5   5   8        0.16        0.73      2.02 o 
  -4   5   8       19.10       12.74      5.78 o 
  -3   5   8       35.54       21.97      6.77 o 
  -2   5   8       15.98       13.28      5.78 o 
  -1   5   8      354.06      366.67     16.98 o 
   0   5   8      159.10      153.81     11.58 o 
   1   5   8        0.92        2.09      3.07 o 
   2   5   8        6.28        2.62      2.50 o 
   3   5   8       81.25       76.17     10.23 o 
   4   5   8      128.31      134.05     12.04 o 
   5   5   8       81.71       87.39     12.16 o 
  -4   6   8      296.58      340.47     21.73 o 
  -3   6   8      282.27      329.02     20.44 o 
  -2   6   8       32.20       25.15     12.74 o 
  -1   6   8      136.62      144.22     17.23 o 
   0   6   8        4.81        4.18      4.82 o 
 -13   1   9       15.93       12.85      4.71 o 
 -12   1   9      281.74      190.93     56.89 o 
 -11   1   9      165.38      179.78     14.77 o 
 -10   1   9      111.70      114.61      6.54 o 
  -9   1   9      410.06      446.41     28.27 o 
  -8   1   9      146.16      142.55      6.40 o 
  -7   1   9      388.48      421.89     10.94 o 
  -6   1   9      183.77      203.77      5.79 o 
  -5   1   9      166.04      156.83      6.66 o 
  -4   1   9       98.44      107.92      5.71 o 
  -3   1   9      522.07      545.66     14.44 o 
  -2   1   9      607.64      596.71     14.38 o 
  -1   1   9      269.26      240.15      8.18 o 
   0   1   9        0.07        1.22      1.34 o 
   1   1   9        6.30        4.16      4.10 o 
   2   1   9       69.03       53.39      6.81 o 
   3   1   9      398.68      389.39     13.45 o 
   4   1   9        0.45        1.33      3.33 o 
   5   1   9      651.58      645.15     31.93 o 
   6   1   9     1348.65     1477.15     25.49 o 
   7   1   9      137.03      145.46     11.95 o 
   8   1   9       40.49       41.08     18.68 o 
   9   1   9      114.92      118.26     11.87 o 
 -12   2   9       49.73       43.73     13.98 o 
 -11   2   9      278.61      316.09     22.51 o 
 -10   2   9      102.25       85.62      6.70 o 
  -9   2   9      184.98      175.01     12.23 o 
  -8   2   9      293.44      292.63     14.01 o 
  -7   2   9        0.61        0.29      1.30 o 
  -6   2   9     1601.29     1772.66     46.81 o 
  -5   2   9      598.86      588.57     18.23 o 
  -4   2   9        5.40        3.33      2.40 o 
  -3   2   9      397.39      419.87     12.38 o 
  -2   2   9      130.38      149.27      7.14 o 
  -1   2   9        2.49        4.41      2.06 o 
   0   2   9      369.82      331.22     11.35 o 
   1   2   9       21.10       13.77      5.21 o 
   2   2   9     1560.28     1607.37     44.61 o 
   3   2   9      888.15      952.27     43.19 o 
   4   2   9       57.39       53.68      6.56 o 
   5   2   9       14.33       13.62      5.42 o 
   6   2   9       77.11       78.29     11.52 o 
   7   2   9        8.56        6.30      4.98 o 
   8   2   9      336.42      344.23     21.17 o 
   9   2   9      191.66      206.72     22.84 o 
 -11   3   9       11.16       13.02      4.90 o 
 -10   3   9        7.99       12.04      3.93 o 
  -9   3   9        1.95        1.39      2.32 o 
  -8   3   9       59.39       52.25      7.25 o 
  -7   3   9       34.35       29.96      3.89 o 
  -6   3   9       16.68       18.10      6.86 o 
  -5   3   9       24.97       25.72      9.08 o 
  -4   3   9      169.16      183.86      9.39 o 
  -3   3   9       93.24       88.48      7.25 o 
  -2   3   9      236.63      214.00     10.97 o 
  -1   3   9       53.58       57.88      3.03 o 
   0   3   9       37.50       31.92      3.54 o 
   1   3   9       44.96       38.09      5.53 o 
   2   3   9       10.34        7.74      4.16 o 
   3   3   9        8.20       10.49      4.59 o 
   4   3   9       69.74       62.79      7.58 o 
   5   3   9       64.13       57.98      5.44 o 
   6   3   9      106.34      102.69      9.43 o 
   7   3   9       52.19       36.17     14.45 o 
   8   3   9       19.09       10.56      6.00 o 
 -10   4   9        1.46        1.21      2.46 o 
  -9   4   9       19.32       14.46      5.73 o 
  -8   4   9       74.08       79.26      8.19 o 
  -7   4   9      195.96      226.45     11.57 o 
  -6   4   9      320.54      348.53     15.96 o 
  -5   4   9       75.98       75.12      8.05 o 
  -4   4   9       94.27      101.58      9.09 o 
  -3   4   9      105.61      119.04      7.45 o 
  -2   4   9       50.61       44.71      4.53 o 
  -1   4   9        7.45        8.59      3.33 o 
   0   4   9      113.78      124.95      9.09 o 
   1   4   9        2.56        4.49      2.77 o 
   2   4   9      532.80      612.74     20.95 o 
   3   4   9       95.40      107.00      7.57 o 
   4   4   9        0.10        0.14      3.18 o 
   5   4   9      104.31       93.38     13.90 o 
   6   4   9        0.08       -0.51      3.46 o 
  -8   5   9      213.44      220.48     16.47 o 
  -7   5   9       16.42       19.46     10.91 o 
  -6   5   9      142.04      153.95      9.68 o 
  -5   5   9        5.46        2.97      2.37 o 
  -4   5   9       70.44       78.23     10.48 o 
  -3   5   9      105.57      117.73     10.74 o 
  -2   5   9      140.31      169.15     10.92 o 
  -1   5   9      359.55      378.61     22.61 o 
   0   5   9        4.52        7.45      5.86 o 
   1   5   9        0.37        2.33      3.55 o 
   2   5   9       83.55       69.36     20.59 o 
   3   5   9       31.87       14.26      7.78 o 
   4   5   9       45.75       44.15     14.24 o 
 -13   0  10      265.02      341.65     24.98 o 
 -12   0  10       37.26       35.33     14.65 o 
 -11   0  10       19.12       18.94      8.43 o 
 -10   0  10       29.81       31.17     10.53 o 
  -9   0  10       20.77       18.67      8.49 o 
  -8   0  10      285.96      299.63     29.14 o 
  -7   0  10      465.26      481.85     55.96 o 
  -6   0  10     1226.98     1296.06     57.17 o 
  -5   0  10      125.96      124.79      5.73 o 
  -4   0  10        3.46        3.11      1.85 o 
  -3   0  10      163.97      169.81      6.74 o 
  -2   0  10      911.41      882.44     24.36 o 
  -1   0  10     1280.62     1324.41     33.98 o 
   0   0  10      619.35      659.68     28.56 o 
   1   0  10      228.90      221.92     16.48 o 
   2   0  10     1820.44     1865.15     93.10 o 
   3   0  10      552.10      556.06     45.92 o 
   4   0  10       22.13       21.27     13.17 o 
   5   0  10      212.27      185.01     30.98 o 
   6   0  10       99.10       77.04     12.57 o 
   7   0  10        0.10       -0.73     10.47 o 
   8   0  10      287.16      298.87     25.99 o 
 -13   1  10        0.02       -0.14      3.11 o 
 -12   1  10       27.58       29.16      7.98 o 
 -11   1  10      304.48      312.02     22.05 o 
 -10   1  10      204.41      217.67     17.05 o 
  -9   1  10      334.87       64.04      6.24 o 
  -8   1  10       20.27       17.34      2.44 o 
  -7   1  10      322.35      307.33     12.64 o 
  -6   1  10        0.50        0.74      0.65 o 
  -5   1  10        0.13        2.58      2.23 o 
  -4   1  10      363.69      346.47     11.81 o 
  -3   1  10      633.54      651.35     13.43 o 
  -2   1  10       99.45       82.03      3.69 o 
  -1   1  10      134.26      120.24      5.24 o 
   0   1  10       90.70       87.59      4.14 o 
   1   1  10      152.05      128.64      7.11 o 
   2   1  10      963.36      955.52     43.23 o 
   3   1  10       17.44       13.71      5.26 o 
   4   1  10       14.78       14.44      4.08 o 
   5   1  10      836.80      833.42     33.14 o 
   6   1  10       54.51       60.54     20.23 o 
   7   1  10       21.08       19.37      9.23 o 
   8   1  10        9.61        7.96      5.10 o 
 -12   2  10      166.47      165.71     10.40 o 
 -11   2  10        6.05        5.66      3.78 o 
 -10   2  10        1.75        0.45      3.55 o 
  -9   2  10        0.21        3.16      2.72 o 
  -8   2  10       16.35       17.62      7.30 o 
  -7   2  10        0.38        0.18      1.56 o 
  -6   2  10       38.25       37.17     11.45 o 
  -5   2  10      138.07      121.84      8.95 o 
  -4   2  10      760.26      843.07     24.30 o 
  -3   2  10       11.78       16.37      6.80 o 
  -2   2  10      316.97      328.42     13.78 o 
  -1   2  10       48.15       50.91      3.99 o 
   0   2  10      620.09      605.13     24.02 o 
   1   2  10       22.73       20.56      5.91 o 
   2   2  10        6.77        2.35      3.44 o 
   3   2  10      306.74      313.57     15.15 o 
   4   2  10      361.74      360.83     18.23 o 
   5   2  10       87.89       79.27      7.97 o 
   6   2  10       61.47       63.59      8.74 o 
   7   2  10        0.03        1.05      3.95 o 
   8   2  10       53.79       54.03     11.82 o 
 -11   3  10      179.83      186.44     11.01 o 
 -10   3  10        2.55        5.04      3.34 o 
  -9   3  10      276.09      312.55     18.33 o 
  -8   3  10       65.35       63.24      8.14 o 
  -7   3  10       27.60       26.26      5.68 o 
  -6   3  10       51.91       50.62      5.25 o 
  -5   3  10       96.04       89.21      6.93 o 
  -4   3  10      132.84      131.76      7.92 o 
  -3   3  10      717.12      782.02     29.78 o 
  -2   3  10      274.25      265.50     14.27 o 
  -1   3  10      836.25      897.05     35.66 o 
   0   3  10     1334.03     1493.60     43.95 o 
   1   3  10       61.26       62.71      7.59 o 
   2   3  10      154.95      154.23      9.04 o 
   3   3  10      283.63      296.84     13.41 o 
   4   3  10       62.57       62.53      5.31 o 
   5   3  10      277.23      255.36     20.13 o 
   6   3  10       53.51       46.17     13.32 o 
   7   3  10      134.06      153.74     10.87 o 
  -9   4  10        0.58        1.04      3.29 o 
  -8   4  10       53.93       59.02     10.28 o 
  -7   4  10       25.09       23.71      8.90 o 
  -6   4  10       28.41       30.57      5.35 o 
  -5   4  10        0.12        1.80      2.41 o 
  -4   4  10      422.48      446.60     18.72 o 
  -3   4  10      143.96      143.97      8.75 o 
  -2   4  10      180.29      165.40      9.46 o 
  -1   4  10      100.82      104.58      8.67 o 
   0   4  10      144.56      147.52     10.11 o 
   1   4  10       19.40       13.18      5.44 o 
   2   4  10       57.18       52.83      9.64 o 
   3   4  10      395.82      422.24     32.93 o 
   4   4  10      223.61      247.54     11.57 o 
   5   4  10        1.98        1.95      3.93 o 
  -6   5  10       90.22       98.21     11.27 o 
  -5   5  10        0.05       -0.04      2.06 o 
  -4   5  10        0.24        0.05      2.59 o 
  -3   5  10      111.73      122.84      7.65 o 
  -2   5  10       96.43      106.63      8.75 o 
  -1   5  10        0.32        1.68      2.39 o 
   0   5  10      204.89      202.26     15.90 o 
   1   5  10       56.60       44.22      9.53 o 
   2   5  10       31.36       21.68     12.58 o 
 -12   1  11       19.19       16.93      7.06 o 
 -11   1  11        3.41        1.77      2.21 o 
 -10   1  11       64.47       67.78     19.21 o 
  -9   1  11       74.34       76.58      8.11 o 
  -8   1  11      605.76      607.54     24.67 o 
  -7   1  11        0.52       -0.68      1.91 o 
  -6   1  11      110.46      120.55      7.88 o 
  -5   1  11     1140.20     1182.19     47.99 o 
  -4   1  11      704.95      711.92     29.49 o 
  -3   1  11      553.49      579.87     20.24 o 
  -2   1  11       22.75       21.80      2.79 o 
  -1   1  11       99.48       95.54      3.97 o 
   0   1  11       56.69       46.39      7.79 o 
   1   1  11        3.78        1.20      4.51 o 
   2   1  11       24.35       24.37      8.45 o 
   3   1  11      603.89      591.41     26.90 o 
   4   1  11      116.03      105.38     10.69 o 
   5   1  11      154.37      149.11     10.18 o 
   6   1  11        0.27        0.68      2.90 o 
   7   1  11       27.95       20.48      8.88 o 
 -11   2  11       46.99       31.46     10.87 o 
 -10   2  11      146.26      173.23     18.62 o 
  -9   2  11      364.77      395.56     30.02 o 
  -8   2  11       67.78       73.45     11.04 o 
  -7   2  11      181.61      197.44     10.40 o 
  -6   2  11      816.91      866.04     32.01 o 
  -5   2  11      440.41      458.27     18.87 o 
  -4   2  11       17.37       12.27      4.70 o 
  -3   2  11      142.13      143.91      9.34 o 
  -2   2  11       94.48       99.94      8.70 o 
  -1   2  11     1372.66     1515.89     44.54 o 
   0   2  11      424.72      461.31     19.44 o 
   1   2  11        0.17        3.28      4.02 o 
   2   2  11      493.42      471.28     20.06 o 
   3   2  11      171.62      139.63      8.50 o 
   4   2  11      169.80      159.41     10.23 o 
   5   2  11        6.99        1.22      3.99 o 
   6   2  11      171.49      172.82     11.12 o 
   7   2  11      517.17      533.03     22.38 o 
 -10   3  11       52.91       40.71      8.75 o 
  -9   3  11       84.93       84.84      9.37 o 
  -8   3  11       20.88       12.24      4.81 o 
  -7   3  11        0.70        0.93      2.25 o 
  -6   3  11      102.54      107.05      7.02 o 
  -5   3  11        0.14        2.74      2.02 o 
  -4   3  11      198.66      220.67     12.18 o 
  -3   3  11        0.05        1.17      3.03 o 
  -2   3  11       37.78       30.15      8.74 o 
  -1   3  11       29.19       37.87     12.48 o 
   0   3  11       17.25        8.24      4.61 o 
   1   3  11        0.03        2.24      3.95 o 
   2   3  11        0.25        2.83      4.23 o 
   3   3  11       32.06       26.50      9.77 o 
   4   3  11       71.85       73.79      8.78 o 
   5   3  11       12.54        5.65      4.05 o 
  -8   4  11      158.43      187.79     10.92 o 
  -7   4  11        0.08        2.49      4.03 o 
  -6   4  11       97.77       99.61      9.38 o 
  -5   4  11        1.86        2.80      2.85 o 
  -4   4  11        2.50        2.83      2.22 o 
  -3   4  11       30.55       25.26      9.71 o 
  -2   4  11      103.20      109.82      9.00 o 
  -1   4  11       73.75       77.97      8.12 o 
   0   4  11      249.13      257.13     16.33 o 
   1   4  11       29.00       24.68     10.17 o 
   2   4  11        2.93        1.71      3.77 o 
   3   4  11        0.39        0.33      3.39 o 
   4   4  11       33.53       32.91     14.72 o 
  -4   5  11      142.95      162.11     15.48 o 
  -3   5  11      244.91      244.61     11.00 o 
  -2   5  11       45.29       43.13     16.98 o 
  -1   5  11        1.24        4.63      3.63 o 
   0   5  11        2.88        4.62      4.15 o 
 -12   0  12        0.93        3.93      9.43 o 
 -11   0  12     1625.55     2551.14     67.97 o 
 -10   0  12       41.57       42.10     33.27 o 
  -9   0  12       10.08       15.48     10.34 o 
  -8   0  12      788.55      864.47     70.86 o 
  -7   0  12      215.31      279.10     20.77 o 
  -6   0  12       23.78       16.97      6.88 o 
  -5   0  12      186.13      198.14     12.68 o 
  -4   0  12      107.71      113.20      9.70 o 
  -3   0  12      886.64      937.29     45.22 o 
  -2   0  12      120.53      125.35      9.48 o 
  -1   0  12      317.66      298.34     21.67 o 
   0   0  12       51.43       45.21     19.39 o 
   1   0  12      443.50      453.81     31.83 o 
   2   0  12        2.81        0.27      7.03 o 
   3   0  12      653.01      690.97     46.29 o 
   4   0  12      583.35      548.38     46.03 o 
   5   0  12       54.83       36.35     27.37 o 
   6   0  12      137.85      132.22     16.65 o 
 -11   1  12       32.39       30.26     13.00 o 
 -10   1  12       18.94       14.34      5.93 o 
  -9   1  12       34.79       33.22      9.90 o 
  -8   1  12      641.54      652.21     29.14 o 
  -7   1  12      206.90      219.49     10.04 o 
  -6   1  12       75.63       75.66      5.56 o 
  -5   1  12       16.25       17.48      6.28 o 
  -4   1  12        9.36       10.69      4.10 o 
  -3   1  12        8.21        4.25      2.92 o 
  -2   1  12       20.72       20.72      5.14 o 
  -1   1  12       17.25       19.37      5.86 o 
   0   1  12      713.55      680.79     30.04 o 
   1   1  12      242.59      214.66     14.46 o 
   2   1  12      118.77      104.81     10.96 o 
   3   1  12        1.13        0.85      4.19 o 
   4   1  12      247.02      245.55     16.52 o 
   5   1  12       11.25        7.21      4.72 o 
   6   1  12        7.96        7.62      6.15 o 
 -11   2  12       23.05       21.71      6.81 o 
 -10   2  12       53.33       55.05     11.59 o 
  -9   2  12      246.62      250.07     20.35 o 
  -8   2  12       31.39       33.46     12.91 o 
  -7   2  12       45.21       46.75      6.56 o 
  -6   2  12        3.83        3.86      2.51 o 
  -5   2  12        1.94        1.96      2.56 o 
  -4   2  12      105.22       97.28      7.54 o 
  -3   2  12      244.53      256.43     12.36 o 
  -2   2  12       98.07      103.97      7.95 o 
  -1   2  12      114.34      127.94      8.40 o 
   0   2  12       71.33       73.21      7.88 o 
   1   2  12      104.91      124.96     13.46 o 
   2   2  12        0.71        2.52      3.73 o 
   3   2  12        2.17        1.71      4.43 o 
   4   2  12       19.46       21.29      8.17 o 
   5   2  12      327.54      313.73     13.65 o 
  -9   3  12       17.18       11.56      5.06 o 
  -8   3  12       32.54       36.16     14.12 o 
  -7   3  12      110.65      125.17     15.07 o 
  -6   3  12      692.67      742.77     35.97 o 
  -5   3  12       36.21       39.79      7.33 o 
  -4   3  12      191.23      205.27     12.02 o 
  -3   3  12      141.14      152.41      9.39 o 
  -2   3  12      120.85      111.20     10.41 o 
  -1   3  12       28.39       20.81      7.29 o 
   0   3  12      381.84      374.45     21.47 o 
   1   3  12      881.99      980.25     28.42 o 
   2   3  12      735.14      817.38     59.58 o 
   3   3  12      150.21      161.52     12.22 o 
   4   3  12      125.92      119.92     10.49 o 
  -7   4  12      112.59      128.06     12.77 o 
  -6   4  12        3.71        3.14      3.11 o 
  -5   4  12        0.09        1.88      2.44 o 
  -4   4  12       29.49       26.12     10.02 o 
  -3   4  12      463.30      452.68     29.71 o 
  -2   4  12      327.67      364.00     25.11 o 
  -1   4  12       56.00       61.10     12.11 o 
   0   4  12        5.75        3.47      3.28 o 
   1   4  12      140.74      143.19      8.45 o 
   2   4  12       32.91       22.75     10.72 o 
 -10   1  13        7.42        8.01      8.16 o 
  -9   1  13       92.35       89.73     13.51 o 
  -8   1  13      206.40      206.56     17.25 o 
  -7   1  13       34.84       27.06      9.36 o 
  -6   1  13      428.40      461.23     20.10 o 
  -5   1  13      237.11      246.72     11.45 o 
  -4   1  13      120.41      103.33      8.72 o 
  -3   1  13      325.65      305.02     14.02 o 
  -2   1  13       43.70       54.52      9.54 o 
  -1   1  13       74.89       76.08     11.55 o 
   0   1  13      588.38      545.22     24.27 o 
   1   1  13      186.73      197.26     14.75 o 
   2   1  13      234.71      213.86     15.08 o 
   3   1  13      139.25      116.70     12.77 o 
   4   1  13        6.16        4.85      5.17 o 
   5   1  13       29.30       15.89      7.47 o 
 -10   2  13        5.79       10.81      6.68 o 
  -9   2  13      187.93      209.71     15.62 o 
  -8   2  13        6.24        7.29      4.13 o 
  -7   2  13      119.69      111.56      8.26 o 
  -6   2  13      186.67      185.19     11.09 o 
  -5   2  13       74.17       77.17      9.06 o 
  -4   2  13       38.21       45.55      7.13 o 
  -3   2  13      741.76      839.05     29.33 o 
  -2   2  13      476.14      518.30     22.37 o 
  -1   2  13      263.12      274.67     15.47 o 
   0   2  13       16.99       12.92      6.11 o 
   1   2  13       14.84       13.35      7.38 o 
   2   2  13       14.69       15.48      6.86 o 
   3   2  13      144.52      141.11     16.28 o 
   4   2  13       77.12       82.85     11.44 o 
  -8   3  13        0.81        2.92      3.76 o 
  -7   3  13        0.67        2.94      3.73 o 
  -6   3  13       38.28       36.43     12.59 o 
  -5   3  13      167.77      163.18     13.75 o 
  -4   3  13        4.71        3.33      3.17 o 
  -3   3  13      190.69      206.30     19.68 o 
  -2   3  13      148.12      137.61     13.47 o 
  -1   3  13       23.29       13.04      5.88 o 
   0   3  13      120.05      123.75     11.24 o 
   1   3  13        3.49        2.29      2.59 o 
   2   3  13        1.63        4.19      3.72 o 
  -5   4  13      616.30      660.48     15.70 o 
  -4   4  13       32.68       39.26     10.20 o 
  -3   4  13       44.64       42.65     12.57 o 
  -2   4  13      337.50      337.17     13.46 o 
  -1   4  13       41.70       40.31     16.38 o 
 -10   0  14      649.17      687.68     34.73 o 
  -9   0  14       27.44       25.90     28.47 o 
  -8   0  14      147.27      118.71     21.04 o 
  -7   0  14       84.91       80.66     17.44 o 
  -6   0  14      644.52      662.45     52.71 o 
  -5   0  14      450.37      544.52     49.41 o 
  -4   0  14      141.27      162.86     19.69 o 
  -3   0  14      293.56      276.16     23.25 o 
  -2   0  14      119.17       11.61     46.36 o 
  -1   0  14       46.75       17.43     13.76 o 
   0   0  14      370.84      365.12     31.68 o 
   1   0  14      222.39      236.01     28.27 o 
   2   0  14      341.69      312.93     23.25 o 
   3   0  14      250.33      221.28     17.99 o 
  -9   1  14      116.79      127.22     14.46 o 
  -8   1  14       62.84       53.27      9.50 o 
  -7   1  14       17.14       13.67      6.25 o 
  -6   1  14       13.45        9.86      4.66 o 
  -5   1  14        0.41        0.92      1.79 o 
  -4   1  14      184.01      163.07     10.62 o 
  -3   1  14       61.29       60.83     10.28 o 
  -2   1  14      231.99      228.47     14.56 o 
  -1   1  14      119.33      133.12     11.64 o 
   0   1  14       72.88       57.11      9.96 o 
   1   1  14        4.66        4.65      4.61 o 
   2   1  14        4.92        4.85      4.16 o 
   3   1  14      101.00       90.64     15.98 o 
  -8   2  14       85.23       77.35      8.16 o 
  -7   2  14      137.74      140.72     11.96 o 
  -6   2  14      119.89      109.35     10.48 o 
  -5   2  14       55.41       58.20      8.14 o 
  -4   2  14       43.79       34.60     11.11 o 
  -3   2  14       34.74       29.21      9.99 o 
  -2   2  14       54.02       52.78     10.60 o 
  -1   2  14       15.79       22.01      9.06 o 
   0   2  14      256.56      282.30     13.86 o 
   1   2  14        8.78       10.02      5.93 o 
   2   2  14       27.42       21.00     10.74 o 
  -6   3  14       74.37       81.70      6.91 o 
  -5   3  14        9.83       10.59      3.77 o 
  -4   3  14        7.73        8.81      5.00 o 
  -3   3  14      300.31      298.63     14.53 o 
  -2   3  14      114.57      112.77      9.00 o 
  -1   3  14      172.80      202.48     13.33 o 
   0   3  14      106.43      111.30     13.24 o 
  -7   1  15       34.40       27.55     15.06 o 
  -6   1  15        3.46        1.04      3.80 o 
  -5   1  15      247.39      240.38     12.03 o 
  -4   1  15      171.64      180.28     10.56 o 
  -3   1  15       34.29       36.88     14.16 o 
  -2   1  15       85.93       72.91     13.18 o 
  -1   1  15      172.73      144.67      9.66 o 
   0   1  15       40.43       24.58     10.43 o 
   1   1  15       12.77       21.25     10.83 o 
  -6   2  15        0.47        1.57      2.66 o 
  -5   2  15       34.31       25.17      7.66 o 
  -4   2  15      271.66      310.63     13.93 o 
  -3   2  15        7.04        6.01      3.81 o 
  -2   2  15      171.68      156.24      8.74 o 
  -1   2  15      184.70      216.04     11.16 o 
  -4   0  16        1.29        6.26      7.09 o 
  -3   0  16       15.55       19.04     15.30 o 
                                                 
